# Supplementary material for: The Proteoglycan Biglycan Modulates Platelet Adhesion and Thrombus Formation in a GPVI-Dependent Manner
Source: Int J Mol Sci. 2021 Nov 10;22(22):12168. doi: 10.3390/ijms222212168 (PMC8622445; doi:10.3390/ijms222212168)
Supplement: Supplementary file 1 [file ijms-22-12168-s001.zip]

Archive with 1 entries (1 files):
- ijms-1408856-supplementary.pdf
